# Supplementary material for: Safety and Efficacy of Spray Intranasal Live Attenuated Influenza Vaccine: Systematic Review and Meta-Analysis
Source: Vaccines (Basel). 2021 Sep 7;9(9):998. doi: 10.3390/vaccines9090998 (PMC8472940; doi:10.3390/vaccines9090998)
Supplement: Supplementary file 1 [file vaccines-09-00998-s001.zip]

Archive with 1 entries (1 files):
- supplementary materials.v11.pdf
